# Supplementary material for: Trends in per Capita Food and Protein Availability at the National Level of the Southeast Asian Countries: An Analysis of the FAO’s Food Balance Sheet Data from 1961 to 2018
Source: Nutrients. 2022 Jan 29;14(3):603. doi: 10.3390/nu14030603 (PMC8838905; doi:10.3390/nu14030603)
Supplement: Supplementary file 1 [file nutrients-14-00603-s001.zip]

Archive with 1 entries (1 files):
- nutrients-1527656-supplementary.pdf
